# Supplementary material for: Optimizing TMS Coil Placement Approaches for Targeting the Dorsolateral Prefrontal Cortex in Depressed Adolescents: An Electric Field Modeling Study
Source: Biomedicines. 2023 Aug 21;11(8):2320. doi: 10.3390/biomedicines11082320 (PMC10452519; doi:10.3390/biomedicines11082320)
Supplement: Supplementary file 1 [file biomedicines-11-02320-s001.zip]

Archive with 1 entries (1 files):
- biomedicines-2478993-supplementary.pdf
